# Supplementary material for: Characterization of Live-Attenuated Powassan Virus Vaccine Candidates Identifies an Efficacious Prime-Boost Strategy for Mitigating Powassan Virus Disease in a Murine Model
Source: Vaccines (Basel). 2023 Mar 8;11(3):612. doi: 10.3390/vaccines11030612 (PMC10058527; doi:10.3390/vaccines11030612)
Supplement: Supplementary file 1 [file vaccines-11-00612-s001.zip]

Archive with 2 entries (2 files):
- Supplemental Figures_revised_FINAL2.pdf
- Supplementary File 1.pdf
